# Supplementary material for: Conflicting evidence for the use of caudal autotomy in mesosaurs
Source: Sci Rep. 2020 Apr 28;10:7184. doi: 10.1038/s41598-020-63625-0 (PMC7189235; doi:10.1038/s41598-020-63625-0)
Supplement: Supplementary file 2 — Supplementary information. [file 41598_2020_63625_MOESM2_ESM.xlsx]

## Sheet: Table S1 - List of Specimens 
Specimen	Species	Stage	Notes
AMNH FARB 11002	S. tumidum	adult
AMNH FARB 11003B	S. tumidum	adult
AMNH FARB 23792	S. tumidum	adult
AMNH FARB 23793	S. tumidum	adult
AMNH FARB 23795	S. tumidum	adult
BSPG 1975 I 165	S. tumidum	adult
BSPG 1997 I 68	S. tumidum	adult
BSPG 2012 I 15	S. tumidum	adult
CM36259	S. tumidum	adult
DGM 00155 R	S. tumidum	adult
GP 2E 0114	S. tumidum	adult
GP 2E 5796	S. tumidum	adult
GP 2E 7321	S. tumidum	adult
GP 2E 7324	S. tumidum	juvenile	Caudals are not fully ossified, so it's difficult to tell if there is a fracture plane or not.
GP 2E 8150	S. tumidum	adult
GP 2E 8151	S. tumidum	adult
GP 2E 8153	S. tumidum	adult
GP 2E 8154	S. tumidum	adult
GP 2E 8692	S. tumidum	adult
GP 2E 9230	S. tumidum	juvenile
GP 2E 9231	S. tumidum	juvenile	FP visible in some posterior caudals
GP 2E 9656c	S. tumidum	adult
GPIT RE 02169	M. tenuidens	adult
GPIT RE 07332	S. tumidum	adult
MB.R.5605	S. tumidum	adult
MCZ 4030	M. tenuidens	adult
MfNM 14404	S. tumidum	adult
MNHN 1946 10 10	M. tenuidens	??
MZSP-PV 1301	S. tumidum	juvenile
MZSP-PV 1303	S. tumidum	subadult	FP visible in Ca10-20
MZSP-PV 1313	S. tumidum	juvenile	composite: body of a juvenile, skull of a subadult/adult.
MZSP-PV 1314	S. tumidum	adult
NHMW 1972 1511 0001	S. tumidum	adult
NHMW 1987 0066 0001	S. tumidum	adult
NRM PZ R 640	M. tenuidens	adult
NRM PZ R 652	M. tenuidens	adult
NRM PZ R XXX	M. tenuidens	??
PIMUZ A/III 513	B. sanpauloensis	adult
PIMUZ A/III 591	S. tumidum	subadult
SMF-R-4482	S. tumidum	adult
SMF-R-4494	S. tumidum	adult
SMF-R-4495	S. tumidum	adult
SMF-R-4512	S. tumidum	juvenile
SMF-R-4513a	S. tumidum	juvenile
SMF-R-4528	S. tumidum	adult
SMF-R-4710	S. tumidum	adult
SMF-R-4712	M. tenuidens	adult
SMNK-PAL 3806	S. tumidum	adult
SMNK-PAL 3808	S. tumidum	adult
SMNK-PAL 9165	S. tumidum	subadult
SMNS 51560	B. sanpauloensis	adult
SMNS 80732	S. tumidum	adult
SMNS 81714	S. tumidum	subadult
UFRGS-PV 0192 P	B. sanpauloensis	adult
UFSCar RE 030	S. tumidum	??	isolated caudals
UFSCar RE 031	??	subadult	mid-tail caudals, probably Brazilosaurus. FP are visible
UFSCar RE 26	B. sanpauloensis	subadult
URCR.061	S. tumidum	adult
URCR.152	S. tumidum	adult
URCR.155	S. tumidum	adult
URCR.156	S. tumidum	adult
URCR.158	S. tumidum	adult			w
URCR.159	S. tumidum	adult

## Sheet: Table S2 - Heatmap Data
Specimen	Caudal	1	2	3	4	5	6	7	8	9	10	11	12	13	14	15	16	17	18	19	20	21	22	23	24	25	26	27	28	29	30	31	32	33	34	35	36	37	38	39	40	41	42	43	44	45	46	47	48
AMNH FARB 11003B		-	-	-	-	-	-	?	?	?	?	?	?	+	?	+	+	+	?	?	?	+	+	+	+	+	+	?	+	?
AMNH FARB 23792		-	-	-	-	-	?	?	?	?	?	?	?	?	?	?	?	?	?	?	?	?	?	?	+	+	+	+	+	?
AMNH FARB 23793		-	-	?	?	?	?	?	?	?	?	?	?	?	?	?	?	?	+	+	+	?	?	?	?	+	?	+	+	?	?	?	?	?	?	?	?	?	?	?	?	?	?	?	?	?	?	?	?
AMNH FARB 23795		?	?	?	?	?	?	?	?	?	?	?	?	?	?	+	?	+	+	+	+	+	+	+	+	+	+	+	+	?	+	?	?	+	+	+	+	+	+	+	+	+	+	-	-	-	-	-	-
BSPG 1975 I 165		-	-	-	-	?	?	?	-	+	+	+	+	+	+	+	+	+	+	+	+	+	+	+	+	+
BSPG 1997 I 68		?	?	?	?	?	?	?	?	?	?	?	?	?	+	+	+	+	+	+	+	+	+	+	+	+	+	+	+	+	?	?	?	?	?	?	?	+	+
BSPG 2012 I 15		?	?	?	?	?	?	?	?	?	?	?	?	?	+	+	+	+	+	+	+	+	+	+	+	?	?	+	+	+	+	+	+	+	?	?	?	?	?	?	?	?
CM36259		?	?	?	?	?	?	?	?	?	?	?	?	+	+	+	+	+	+	+	+	+	?	?	?	?	?	?	?	?	+
DGM 00155 R		?	?	?	?	?	?	?	?	+	+	+	+	+	+	+	+	+	+	+	+	+	+	+	+	+	+	+	+	+	+	+	?	?	?	+	+	+	+	+
GP 2E 0114		?	?	?	?	?	?	?	?	?	?	?	+	+	+	+
GP 2E 5796		?	?	?	?	?	?	?	?	?	?	+	+	+	+	+	+	+	+	+	+	+	+	+	+	+	+	+	+	+	+	+
GP 2E 7321		?	?	?	?	?	?	?	?	?	?	?	+	+	+	+	+	+	+	+	+	+	+	+	+	+	+	+	+	+	+	+	+	+	+	+	+	+	+	+	?	-	-	?	?	?	?
GP 2E 8150		?	?	?	?	?	?	?	?	?	?	?	+	+	+	+	+	+	+	+	+	+	+	+	+	+	+	+	+	+	+	+	+	+	+	+	?	?	?	-	-	-	-	-	-	-	-	-	-
GP 2E 8151		?	?	?	?	?	?	?	?	?	+	+	+	+	+	+	+	+	+	+	?	?	?	?	?	?	?	+	+	+	+	+
GP 2E 8153		?	?	?	?	?	?	?	?	?	?	+	+	+	+	+	+	+	+	+	+	+	+	+	+	+	+	+	+	+	+	+	+	+	+	+	+	+	+	+	+	+	+	+	+	-	-	-	-
GP 2E 8154		?	?	?	?	?	?	?	?	?	?	?	?	+	+	+	+	+	+	+	+	+	+	+	+	+	+	+	+	?	?	?	?	?	?	?	?	?	?	?	?	?	?	?	?	?	?	?	?
GP 2E 9656c		-	-	-	-	-	?	?	?	?	?	?	?	?	+	+	+	+	+	+	?	?	?	+	+	+	+	+	+	+	+	?	+	+	+	+	+
GPIT RE 02169		?	?	?	?	?	?	?	+	+	?	?	?	?	+	?	?	?	?	?	?	?	?	?	?	?	?	+	+	+	+	+
GPIT RE 07332		-	-	-	-	-	-	-	-	?	?	+	+	+	+	+	+	+	+	+	+	+	+	+	+	+	+	+	+	?	?	?	?	?
MB.R.5605		-	-	-	-	-	-	-	+	+	+	+	+	+	+	+	+	+	+	+	+	+	+	+	+	+	+	+	+	+	+	+	?	+	-	-	-	-	-	-	-	-	-	-	-	-	-	-	-
MfNM 14404		-	-	-	-	-	-	?	?	?	?	?	?	?	?	?	?	?	?	?	?	?	?	+	+	+	+	+	+	+	+	+	+	+	+	+	+	+	+
MZSP-PV 1303		?	?	?	?	?	?	?	?	?	?	+	+	+	+	+	+	+	+	+	+	+	?	?	?	?	?	?	?	+	+	+	+	+	+	+	+	?	?	+	+	+	+	+	+	+	+	+	-
MZSP-PV 1314		-	-	-	?	?	?	?	?	?	?	+	+	+	+	+	+	+	+	+	+	+	+	+	+	+	+	+	+	+	+	?	?	+	+	+
NHMW 1972 1511 0001		?	?	?	?	?	?	?	?	+	+	+	?	?	?	?	?	?
NHMW 1987 0066 0001		?	?	?	?	?	?	?	?	?	+	+	+	+	+	+	+	+	+	+	+	+	+	+	+	+	+	+	+	+	+	+	+	+	+	+	+	+	+
NRM PZ R 640		?	?	?	?	?	?	?	?	+	+	+	+	+	+	+	+	+	?	?	?
PIMUZ A/III 591		-	-	-	-	-	-	-	+	+	+	+	+	+	+	+	+	+	+	+	+	+	+	+	+	+	+	+	+	+	+	+	+	+	+	+	+	+	+	+	+	+	+	+	+	+	+	?	-
SMF-R-4482		-	?	?	-	-	-	+	+	+	+	+	+	+	+	+	+
SMF-R-4528		?	?	?	?	?	?	?	?	?	?	+	+	+	+	+	+	+	+	+	+	+	+	+	+	+	+	+	+	+	+	+	+	+	+	?	?	-	-	-	-	-	-	-	-	-	-	-	-
SMF-R-4710		?	?	?	?	?	?	?	?	?	?	?	?	+	+	+	+	+	+	?	?	?	+	?	?	+	+	+	+	+	+	+	+	+	?	?	?	+	+	+	+	?	?	?	+	+	-	-	-
SMF-R-4712		?	?	?	?	?	?	?	?	?	?	?	?	?	?	?	?	?	?	+	+	+	+	+	+	+	+	?
SMNK-PAL 3806		?	?	?	?	?	?	?	?	?	+	+	+	+	+	+	?	?	?	?	+	+	+	+	+	+	+	+	+	+	+	+	?	?	+	+	+	+	+	+	+	+	+	+	+	+	?	-	-
SMNK-PAL 3808		?	-	?	-	?	?	?	?	?	+	+	+	+	+	+	?	?	?	?	+	?	+	+	+	+	+	+	?	?	+	+	+	+	+	+	+	+	+	?	+	?	+	+	?	-	-
SMNK-PAL 9165		?	?	?	?	?	?	?	?	?	?	?	?	?	?	+	+	+	+	+	+	+	+	+	+	+	+	+	+	+	+	+	+	+	+	+	+
SMNS 51560		?	?	?	?	?	?	?	?	?	?	?	?	+	+	+	+	+	+	+	+	+	+	+	+	+	+	+	+	+	?	?	?	?	+	+	+	?	?	?	?	?	-	-	-	-	-	-	-
SMNS 80732		?	?	?	?	?	?	?	?	?	+	+	+	+	?
URCR.061		-	-	-	-	-	?	?	?	?	?	?	+	+	+	+	+	+	+	+	+	+	+	+	+	+	+	+	+	+	?	?	?	+	+	+	+	+	+	+	+	+	+	-	-	-	-	-	-
URCR.152		?	?	?	?	?	?	?	?	?	?	?	+	+	+	+	+	+	+	+	+	+	+	+	+	+	+	+	+	+	+	+	+	+	+	+	+	?	?	?	?	?	?	?	?	?	?	?	?
URCR.155		-	-	-	-	-	-	?	?	+	+	+	+	+	+	+	+	+	+	+	+	+	+	+	+	+	+	+	+	+	+	+	+	+	+	?	?	?	+	+	+	+	?	?	?	+	?	?	-
URCR.156a		?	?	?	?	?	?	?	?	?	?	?	?	?	+	+	+	+	+	+	+	?	+	+	+	+	+	+	+	+	+	+	+	?	+	?	+	+	+	+	+	+	?	+	+	+	+	+	?
URCR.158		-	?	?	-	?	?	?	?	?	?	+	+	+	+	+	+	+	+	+	+	+	+	+	+	+	+	+	+	+	+	+	+	+	+	?	+	+	+	?	?	+	+	?	?
URCR.159a		?	?	?	?	?	?	?	?	?	+	+	+	+	+	+	+	+	+	+	+	+	+	+	+	+	+	+	+	+	+	+	+	+
[truncated: 18 more columns]
